# Supplementary material for: Polyploid cancer cells reveal signatures of chemotherapy resistance
Source: Oncogene. 2024 Nov 22;44(7):439–49. doi: 10.1038/s41388-024-03212-z (PMC11810791; doi:10.1038/s41388-024-03212-z)
Supplement: Supplementary file 2 — Table S1 Patient Cohort Characteristics [file 41388_2024_3212_MOESM2_ESM.xlsx]

## Sheet: Sheet1
Patient information for 44 bone marrow samples presented in Figure 1
id	sample	giant	PFS	OS	Docetaxel	Bicalutamide	Nilutamide	Flutamide	DES	Ketoconazole	Dexamethasone	Prednisone	Abiraterone	Enzalutamide	Abi+Enza	Sipuleucel-T	Docetaxel	Radium 223	OtherHormonalTx	Treatment	PFS	PFS Censor	OS	OS Censor	Gleason Score 1	Gleason Score 2	De 0vo Metastatic vs. Localized	PSA	PSA response (%)	PSAchange12wkChar	TUMOR LOAD	Prior Therapies
4874	BM	1	2.5	10.5	0	0	0	0	0	0	0	0	0	0	0	0	0	0	0	C	2.5	1	10.5	1	5+5	10	De 0vo Metastatic	15.4	50-90	Response	HIGH	Degarelix
5341	BM	1	6	24.6	0	1	1	0	0	0	0	0	1	0	0	1	0	0	1	CC	6	1	24.6	1	4+5	9	De 0vo Metastatic	146.5	90-100	Response	HIGH	bicalutamide, lupron, Sipuleucel-T, orchiectomy, nilutamide, abiraterone
5365	BM	0	11.5	26.7	0	1	0	0	1	0	0	0	1	0	0	0	0	0	1	CC	11.5	1	26.7	1	4+3	7	Localized at diag0sis	47.5	50-90	Response	INTERMEDIATE	Lupron, bicalutamide, DES, abiraterone, EMD1214063 (c-MET inhibitor)
5902	BM	1	9.8	34	0	1	0	0	0	0	1	0	1	0	0	1	0	0	1	C	9.8	1	34	1	unk0wn	7	Localized at diag0sis	39.7	90-100	Response	INTERMEDIATE	lupron, bicalutamide, sipuleucel-T, dexamethasone, abiraterone
6205	BM	1	1.7	7.7	0	0	0	0	0	0	0	0	1	0	0	0	0	0	0	CC	1.7	1	7.7	1	N/A		De 0vo Metastatic	0.8	18537	Resist	INTERMEDIATE	Lupron, abiraterone on trial (never further randomized or crossed over, went straight to chemotherapy on this trial)
6227	BM	1	9.6	71.1	0	1	0	0	0	0	0	0	0	0	0	0	0	0	1	CC	9.6	1	71.1	1	4+5	9	Localized at diag0sis	46	90-100	Response	INTERMEDIATE	Lupron
6305	BM	1	1.8	8.2	0	1	0	0	0	1	0	0	0	0	0	0	0	0	1	CC	1.8	1	8.2	1	4+5	9	Localized at diag0sis	81.4	30-50	Resist	INTERMEDIATE	Lupron, bicalutamide, ketoconazole
6308	BM	0	4.4	17.4	0	1	0	0	0	0	0	0	1	0	0	0	0	0	1	C	4.4	1	17.4	1	4+5	9	no	6.8	1950-10-01	Resist	INTERMEDIATE	Lupron, bicalutamide, dutasteride, abiraterone on trial/dasatinib/sunitinib
6346	BM	1	3	24.1	0	0	0	0	0	0	0	0	0	0	0	0	0	0	0	C	3	1	24.1	1	4+5	9	no	5.9	30-50	Resist	INTERMEDIATE	Bicalutamide, lupron
7106	BM	1	7.3	29.8	0	1	0	0	0	0	0	1	1	0	0	1	0	0	1	CC	7.3	1	29.8	1	4+3	7	Localized at diag0sis	173.1	90-100	Response	INTERMEDIATE	Lupron, thalidomide, bicalutamide, TAK-700, sipuleucel-T, adipotide, abiraterone
7170	BM	1	6	17.1	0	1	0	1	0	1	0	0	0	0	0	1	0	0	1	C	6	1	17.1	1	unk0wn	8	no	14.5	90-100	Response	LOW	Trelstar, bicalutamide, flutamide, sipuleucel-T, ketoconazole
7290	BM	0	9.6	16.9	0	1	0	0	0	0	0	0	0	1	0	0	0	0	1	C	9.6	1	16.9	1	3+4	7	no	79.7	50-90	Response	HIGH	Lupron, bicalutamide, enzalutamide
7333	BM	1	1.2	12.4	0	1	0	0	1	0	0	1	1	0	0	0	0	0	1	CC	1.2	1	12.4	1	4+4	8	Localized at diag0sis	359.2	INCREASED	Resist	HIGH	Bicalutamide (to prevent flare), Lupron, bicalutamide, avodart, DES, degarelix, abiraterone
7356	BM	1	1.4	17.1	0	1	0	0	0	0	0	0	1	1	0	0	0	0	1	C	1.4	1	17.1	1	4+3	7	no	40.9	INCREASED	Resist	HIGH	Bicalutamide, Degarelix,Lupron, abiraterone on trial, enzalutamide
7408	BM	1	11	27.3	0	0	0	0	0	0	0	0	1	0	0	0	0	0	0	CC	11	1	27.3	1	4+4	8	Localized at diag0sis	328.2	90-100	Response	HIGH	Lupron, abiraterone
7520	BM	1	5.1	17.3	0	1	0	0	0	0	0	0	0	0	0	0	0	0	1	C	5.1	1	17.3	1	2+3	6	no	72.6	50-90	Response	HIGH	Eligard, degarelix, trelstar, bicalutamide, finasteride
7589	BM	1	1.5	6.2	0	1	0	0	0	0	1	0	1	0	0	1	0	0	1	C	1.5	1	6.2	1	4+5	9	no	10.9	INCREASED	Resist	LOW	Lupron, bicalutamide, sipuleucel-T, abiraterone + dexamethasone
7871	BM	0	8.9	20.6	0	0	0	0	0	0	0	0	0	0	0	0	0	0	0	C	8.9	1	20.6	0	4+5	9	no	0.2	100	Response	HIGH	Bicalutamide (to prevent flare), Lupron
8022	BM	1	1.6	11.1	0	0	0	0	0	0	0	0	0	0	0	0	0	0	0	CC	1.6	1	11.1	1	3+4	7	Localized at diag0sis	3.3	1950-10-01	Resist	HIGH	Degarelix
8324	BM	1	4.2	20.2	0	0	0	0	0	0	0	0	0	0	0	0	0	0	0	CC	4.2	1	20.2	1	4+5	9	De 0vo Metastatic	186.5	1950-10-01	Resist	HIGH	Degarelix, lupron
8486	BM	1	4.7	22.7	0	1	0	0	0	0	1	0	1	0	0	0	0	0	1	CC	4.7	1	22.7	0	4+5	9	Localized at diag0sis	5.8	50-90	Response	INTERMEDIATE	Lupron, abiraterone/dexamethasone
8609	BM	1	7.9	46.2	0	0	0	0	0	0	0	0	0	0	0	0	0	0	0	CC	7.9	1	46.2	1	3+4	7	Localized at diag0sis	6	90-100	Response	INTERMEDIATE	Degarelix, lupron
8758	BM	1	2.8	34.4	0	0	0	0	0	0	0	0	1	1	0	0	0	0	0	C	2.8	1	34.4	1	4+4	8	no	33.2	1950-10-01	Resist	HIGH	Histrelin implant, abiraterone, enzalutamide
8785	BM	1	5.1	9	0	1	0	0	0	0	0	0	0	1	0	1	0	0	1	CC	5.1	1	9	1	4+5	9	De 0vo Metastatic	25.8	0-10	Resist	INTERMEDIATE	Lupron, casodex, sipuleucel-T
8824	BM	0	10.9	25.5	0	1	0	0	0	0	0	0	1	1	0	0	0	0	1	CC	10.9	1	25.5	1	4+4	8	Localized at diag0sis	5	50-90	Response	INTERMEDIATE	Lupron, casodex, taxol/adriamycin, abiraterone, enzalutamide
8833	BM	1	6.1	8	0	1	0	0	0	0	0	0	0	0	0	0	0	0	1	CC	6.1	0	8	1	3+5	8	Localized at diag0sis	97.9	2024-10-30	Resist	HIGH	Lupron, bicalutamide
8843	BM	1	5.1	21.2	0	0	0	0	0	0	0	0	0	0	0	0	0	0	0	CC	5.1	1	21.2	1	4+5	9	De 0vo Metastatic	90	INCREASED	Resist	HIGH	Lupron, docetaxel/cyclophophamide
6288	BM	1	2.9	5	1	1	0	0	0	0	0	0	1	1	0	1	1	0	1	C	2.9	1	5	1	4+3	7	no	375.3	INCREASED	Resist	HIGH	Lupron, bicalutamide, sipuleucel-T, abiraterone, enzalutamide, docetaxel
6440	BM	1	6.8	14.3	1	1	0	1	0	0	0	0	0	1	0	0	1	0	1	CC	6.8	1	14.3	1	9	9	Localized at diag0sis	43.5	30-50	Resist	LOW	Lupron, bicalutamide, flutamide, enzalutamide, dovitinib, abiraterone
6602	BM	1	7.9	18.5	1	0	0	0	0	0	0	0	1	0	0	0	1	0	0	CC	7.9	1	18.5	1	4+5	9	Localized at diag0sis	16	50-90	Response	INTERMEDIATE	Eligard, docetaxel, abiraterone
7093	BM	1	4.7	8.4	1	1	0	0	0	0	0	0	0	0	0	0	1	0	1	C	4.7	1	8.4	1	unk0wn		no	133.3	INCREASED	Resist	HIGH	Orchiectomy, bicalutamide, docetaxel
7468	BM	1	4.5	31.3	1	1	1	0	1	0	0	0	1	0	0	1	1	0	1	CC	4.5	1	31.3	1	4+5	9	De 0vo Metastatic	22.4	50-90	Response	INTERMEDIATE	neoadjuvant chemohormonal therapy on trial (ADT+docetaxel), bicalutamide, nilutamide, sipuleucel-T, abiraterone, DES
8095	BM	1	5.2	14.6	1	1	0	1	1	0	0	0	1	0	0	0	1	1	1	CC	5.2	1	14.6	1	8	8	Localized at diag0sis	20.9	INCREASED	Resist	HIGH	Lupron, abiraterone on study/dasatinib/sunitinib, docetaxel, DES, dexamethasone, Radium-223 (adriamycin mentioned in Shi-ming's 0tes but I can0t find documentation) enzalutamide
6649	BM	0	7.8	60.7																CC	7.8	1	60.7	1	4+5	9	Localized at diag0sis	12.2
6696	BM	1	5.8	25.4																C	5.8	1	25.4	1	4+4	8	no	681.6
6776	BM	1	9.3	24.3		#N/A														C	9.3	1	24.3	1	4+3	7	no	13.8				Eligard, bicalutamide, ketoconazole, sipuleucel-T, abiraterone, enzalutamide
7348	BM	0	9.5	28.7		#N/A														C	9.5	1	28.7	1	4+5	9	no	67.2				Lupron, bicalutamide, abiraterone
7354	BM	0	5.7	24		#N/A														C	5.7	1	24	1	7	7	no	19.1				Bicalutamide, Lupron, DES, abiraterone, enzalutamide
7401	BM	0	10	19.3		#N/A														CC	10	1	19.3	1	4+5	9	De 0vo Metastatic	1.8				Lupron, bicalutamide, abiraterone/enzalutamide
7539	BM	1	4.7	9		#N/A														C	4.7	1	9	1	6	6	no	209.7				Lupron, bicalutamide, docetaxel, ketoconazole, abiraterone, radium-223
7684	BM	1	8.2	31.3		#N/A														CC	8.2	1	31.3	1	4+5	9	De 0vo Metastatic	18.8				Degarelix, bicalutamide, abiraterone
8561	BM	1	5.4	15.3
8830	BM	0	5.4	57.5
8927	BM	1	7.4	10		#N/A														CC	7.4	1	10	1	4+5	9	Localized at diag0sis	2				ADT, docetaxel
