# Supplementary material for: Polyploid cancer cells reveal signatures of chemotherapy resistance
Source: Oncogene. 2024 Nov 22;44(7):439–49. doi: 10.1038/s41388-024-03212-z (PMC11810791; doi:10.1038/s41388-024-03212-z)
Supplement: Supplementary file 3 — Table S2 Patient Copy Number Concordance [file 41388_2024_3212_MOESM3_ESM.txt]

Column	Group	Average	Column2	ID
CTC.IGC	typical	0.79800925	CTC.IGC	CTC.IGC_typical			Wilcoxon rank sum test with continuity correction
CTC.IGC	CTC.IGC	0.699647866	CTC.IGC	CTC.IGC_CTC.IGC
CTC.IGC.1	typical	0.837723708	CTC.IGC	CTC.IGC_typical		data: Average by ID_combined
CTC.IGC.1	CTC.IGC	0.673717142	CTC.IGC	CTC.IGC_CTC.IGC		W = 76, p-value = 0.08701
CTC.IGC.2	typical	0.520410215	CTC.IGC	CTC.IGC_typical		alternative hypothesis: true location shift is not equal to 0
CTC.IGC.2	CTC.IGC	0.470419334	CTC.IGC	CTC.IGC_CTC.IGC
CTC.IGC.3	typical	0.531771566	CTC.IGC	CTC.IGC_typical
CTC.IGC.3	CTC.IGC	0.513596678	CTC.IGC	CTC.IGC_CTC.IGC
CTC.IGC.4	typical	0.580534888	CTC.IGC	CTC.IGC_typical
CTC.IGC.4	CTC.IGC	0.575100894	CTC.IGC	CTC.IGC_CTC.IGC
CTC.IGC.5	typical	0.592398954	CTC.IGC	CTC.IGC_typical
CTC.IGC.5	CTC.IGC	0.553233975	CTC.IGC	CTC.IGC_CTC.IGC
CTC.IGC.6	typical	0.778403378	CTC.IGC	CTC.IGC_typical
CTC.IGC.6	CTC.IGC	0.67263689	CTC.IGC	CTC.IGC_CTC.IGC
CTC.IGC.7	typical	0.843153026	CTC.IGC	CTC.IGC_typical
CTC.IGC.7	CTC.IGC	0.694162431	CTC.IGC	CTC.IGC_CTC.IGC
CTC.IGC.8	typical	0.560627388	CTC.IGC	CTC.IGC_typical
CTC.IGC.8	CTC.IGC	0.552962743	CTC.IGC	CTC.IGC_CTC.IGC
flat	typical	0.5391112	flat	flat_typical
flat	CTC.IGC	0.488309599	flat	flat_CTC.IGC
CTC.IGC.9	typical	0.783531068	CTC.IGC	CTC.IGC_typical
CTC.IGC.9	CTC.IGC	0.688064385	CTC.IGC	CTC.IGC_CTC.IGC
CTC.IGC.10	typical	0.774381661	CTC.IGC	CTC.IGC_typical
CTC.IGC.10	CTC.IGC	0.682845505	CTC.IGC	CTC.IGC_CTC.IGC
CTC.IGC.11	typical	0.652825256	CTC.IGC	CTC.IGC_typical
CTC.IGC.11	CTC.IGC	0.567010695	CTC.IGC	CTC.IGC_CTC.IGC
CTC.IGC.12	typical	0.772169716	CTC.IGC	CTC.IGC_typical
CTC.IGC.12	CTC.IGC	0.703388998	CTC.IGC	CTC.IGC_CTC.IGC
CTC.IGC.13	typical	0.61109994	CTC.IGC	CTC.IGC_typical
CTC.IGC.13	CTC.IGC	0.576896637	CTC.IGC	CTC.IGC_CTC.IGC
CTC.IGC.14	typical	0.556605671	CTC.IGC	CTC.IGC_typical
CTC.IGC.14	CTC.IGC	0.519446874	CTC.IGC	CTC.IGC_CTC.IGC
CTC.IGC.15	typical	0.796400563	CTC.IGC	CTC.IGC_typical
CTC.IGC.15	CTC.IGC	0.684566426	CTC.IGC	CTC.IGC_CTC.IGC
CTC.IGC.16	typical	0.447315504	CTC.IGC	CTC.IGC_typical
CTC.IGC.16	CTC.IGC	0.481212501	CTC.IGC	CTC.IGC_CTC.IGC
CTC.IGC.17	typical	0.721596622	CTC.IGC	CTC.IGC_typical
CTC.IGC.17	CTC.IGC	0.651957781	CTC.IGC	CTC.IGC_CTC.IGC
CTC.IGC.18	typical	0.857631209	CTC.IGC	CTC.IGC_typical
CTC.IGC.18	CTC.IGC	0.716496991	CTC.IGC	CTC.IGC_CTC.IGC
CTC.IGC.19	typical	0.544540519	CTC.IGC	CTC.IGC_typical
CTC.IGC.19	CTC.IGC	0.552658776	CTC.IGC	CTC.IGC_CTC.IGC
CTC.IGC.20	typical	0.760908908	CTC.IGC	CTC.IGC_typical
CTC.IGC.20	CTC.IGC	0.660557709	CTC.IGC	CTC.IGC_CTC.IGC
CTC.IGC.21	typical	0.645988337	CTC.IGC	CTC.IGC_typical
CTC.IGC.21	CTC.IGC	0.59173958	CTC.IGC	CTC.IGC_CTC.IGC
CTC.IGC.22	typical	0.541222602	CTC.IGC	CTC.IGC_typical
CTC.IGC.22	CTC.IGC	0.533747352	CTC.IGC	CTC.IGC_CTC.IGC
CTC.IGC.23	typical	0.652624171	CTC.IGC	CTC.IGC_typical
CTC.IGC.23	CTC.IGC	0.612189544	CTC.IGC	CTC.IGC_CTC.IGC
CTC.IGC.24	typical	0.504021717	CTC.IGC	CTC.IGC_typical
CTC.IGC.24	CTC.IGC	0.511459556	CTC.IGC	CTC.IGC_CTC.IGC
CTC.IGC.25	typical	0.7688518	CTC.IGC	CTC.IGC_typical
CTC.IGC.25	CTC.IGC	0.648473852	CTC.IGC	CTC.IGC_CTC.IGC
CTC.IGC.26	typical	0.519304243	CTC.IGC	CTC.IGC_typical
CTC.IGC.26	CTC.IGC	0.5002876	CTC.IGC	CTC.IGC_CTC.IGC
flat.1	typical	0.384677257	flat	flat_typical
flat.1	CTC.IGC	0.386030017	flat	flat_CTC.IGC
flat.2	typical	0.564045848	flat	flat_typical
flat.2	CTC.IGC	0.48319105	flat	flat_CTC.IGC
CTC.IGC.27	typical	0.40810376	CTC.IGC	CTC.IGC_typical
CTC.IGC.27	CTC.IGC	0.464779577	CTC.IGC	CTC.IGC_CTC.IGC
CTC.IGC.28	typical	0.628393324	CTC.IGC	CTC.IGC_typical
CTC.IGC.28	CTC.IGC	0.526994608	CTC.IGC	CTC.IGC_CTC.IGC
CTC.IGC.29	typical	0.851397547	CTC.IGC	CTC.IGC_typical
CTC.IGC.29	CTC.IGC	0.692404098	CTC.IGC	CTC.IGC_CTC.IGC
CTC.IGC.30	typical	0.564246933	CTC.IGC	CTC.IGC_typical
CTC.IGC.30	CTC.IGC	0.52894935	CTC.IGC	CTC.IGC_CTC.IGC
CTC.IGC.31	typical	0.833500905	CTC.IGC	CTC.IGC_typical
CTC.IGC.31	CTC.IGC	0.714729306	CTC.IGC	CTC.IGC_CTC.IGC
flat.3	typical	0.423285743	flat	flat_typical
flat.3	CTC.IGC	0.38819169	flat	flat_CTC.IGC
CTC.IGC.32	typical	0.859139353	CTC.IGC	CTC.IGC_typical
CTC.IGC.32	CTC.IGC	0.711549343	CTC.IGC	CTC.IGC_CTC.IGC
CTC.IGC.33	typical	0.797607078	CTC.IGC	CTC.IGC_typical
CTC.IGC.33	CTC.IGC	0.692918504	CTC.IGC	CTC.IGC_CTC.IGC
CTC.IGC.34	typical	0.874120249	CTC.IGC	CTC.IGC_typical
CTC.IGC.34	CTC.IGC	0.69838991	CTC.IGC	CTC.IGC_CTC.IGC
CTC.IGC.35	typical	0.799416851	CTC.IGC	CTC.IGC_typical
CTC.IGC.35	CTC.IGC	0.712316275	CTC.IGC	CTC.IGC_CTC.IGC
flat.4	typical	0.477076212	flat	flat_typical
flat.4	CTC.IGC	0.455811381	flat	flat_CTC.IGC
flat.5	typical	0.662477378	flat	flat_typical
flat.5	CTC.IGC	0.544686763	flat	flat_CTC.IGC
CTC.IGC.36	typical	0.513271667	CTC.IGC	CTC.IGC_typical
CTC.IGC.36	CTC.IGC	0.482872628	CTC.IGC	CTC.IGC_CTC.IGC
CTC.IGC.37	typical	0.868389302	CTC.IGC	CTC.IGC_typical
CTC.IGC.37	CTC.IGC	0.74337235	CTC.IGC	CTC.IGC_CTC.IGC
CTC.IGC.38	typical	0.774984919	CTC.IGC	CTC.IGC_typical
CTC.IGC.38	CTC.IGC	0.667170161	CTC.IGC	CTC.IGC_CTC.IGC
CTC.IGC.39	typical	0.836517193	CTC.IGC	CTC.IGC_typical
CTC.IGC.39	CTC.IGC	0.721510108	CTC.IGC	CTC.IGC_CTC.IGC
CTC.IGC.40	typical	0.333701991	CTC.IGC	CTC.IGC_typical
CTC.IGC.40	CTC.IGC	0.417734838	CTC.IGC	CTC.IGC_CTC.IGC
typical	typical	0.833903077	typical	typical_typical
typical	CTC.IGC	0.687997002	typical	typical_CTC.IGC
CTC.IGC.41	typical	0.859642067	CTC.IGC	CTC.IGC_typical
CTC.IGC.41	CTC.IGC	0.712765211	CTC.IGC	CTC.IGC_CTC.IGC
typical.1	typical	0.694952745	typical	typical_typical
typical.1	CTC.IGC	0.710610021	typical	typical_CTC.IGC
CTC.IGC.42	typical	0.794289161	CTC.IGC	CTC.IGC_typical
CTC.IGC.42	CTC.IGC	0.692773535	CTC.IGC	CTC.IGC_CTC.IGC
CTC.IGC.43	typical	0.671626785	CTC.IGC	CTC.IGC_typical
CTC.IGC.43	CTC.IGC	0.663354206	CTC.IGC	CTC.IGC_CTC.IGC
CTC.IGC	typical	0.702104208	CTC.IGC	CTC.IGC_typical
CTC.IGC	CTC.IGC	0.669532168	CTC.IGC	CTC.IGC_CTC.IGC
CTC.IGC.1	typical	0.873246493	CTC.IGC	CTC.IGC_typical
CTC.IGC.1	CTC.IGC	0.76976021	CTC.IGC	CTC.IGC_CTC.IGC
CTC.IGC.2	typical	0.902805611	CTC.IGC	CTC.IGC_typical
CTC.IGC.2	CTC.IGC	0.731124318	CTC.IGC	CTC.IGC_CTC.IGC
CTC.IGC.3	typical	0.664529058	CTC.IGC	CTC.IGC_typical
CTC.IGC.3	CTC.IGC	0.552242416	CTC.IGC	CTC.IGC_CTC.IGC
CTC.IGC.4	typical	0.917735471	CTC.IGC	CTC.IGC_typical
CTC.IGC.4	CTC.IGC	0.748089282	CTC.IGC	CTC.IGC_CTC.IGC
CTC.IGC.5	typical	0.604008016	CTC.IGC	CTC.IGC_typical
CTC.IGC.5	CTC.IGC	0.57161219	CTC.IGC	CTC.IGC_CTC.IGC
CTC.IGC.6	typical	0.922745491	CTC.IGC	CTC.IGC_typical
CTC.IGC.6	CTC.IGC	0.751848525	CTC.IGC	CTC.IGC_CTC.IGC
CTC.IGC.7	typical	0.935571142	CTC.IGC	CTC.IGC_typical
CTC.IGC.7	CTC.IGC	0.770015894	CTC.IGC	CTC.IGC_CTC.IGC
flat	typical	0.310921844	flat	flat_typical
flat	CTC.IGC	0.358309953	flat	flat_CTC.IGC
flat.1	typical	0.299498998	flat	flat_typical
flat.1	CTC.IGC	0.340554442	flat	flat_CTC.IGC
CTC.IGC.8	typical	0.876953908	CTC.IGC	CTC.IGC_typical
CTC.IGC.8	CTC.IGC	0.770174832	CTC.IGC	CTC.IGC_CTC.IGC
CTC.IGC.9	typical	0.968537074	CTC.IGC	CTC.IGC_typical
CTC.IGC.9	CTC.IGC	0.776193767	CTC.IGC	CTC.IGC_CTC.IGC
typical	typical	0.956713427	typical	typical_typical
typical	CTC.IGC	0.79490314	typical	typical_CTC.IGC
CTC.IGC.10	typical	0.307014028	CTC.IGC	CTC.IGC_typical
CTC.IGC.10	CTC.IGC	0.475924262	CTC.IGC	CTC.IGC_CTC.IGC
CTC.IGC.11	typical	0.89498998	CTC.IGC	CTC.IGC_typical
CTC.IGC.11	CTC.IGC	0.771328865	CTC.IGC	CTC.IGC_CTC.IGC
flat.2	typical	0.317635271	flat	flat_typical
flat.2	CTC.IGC	0.354582498	flat	flat_CTC.IGC
CTC.IGC.12	typical	0.620841683	CTC.IGC	CTC.IGC_typical
CTC.IGC.12	CTC.IGC	0.600124387	CTC.IGC	CTC.IGC_CTC.IGC
CTC.IGC.13	typical	0.867334669	CTC.IGC	CTC.IGC_typical
CTC.IGC.13	CTC.IGC	0.744799945	CTC.IGC	CTC.IGC_CTC.IGC
CTC.IGC.14	typical	0.568036072	CTC.IGC	CTC.IGC_typical
CTC.IGC.14	CTC.IGC	0.536466036	CTC.IGC	CTC.IGC_CTC.IGC
CTC.IGC.15	typical	0.89509018	CTC.IGC	CTC.IGC_typical
CTC.IGC.15	CTC.IGC	0.776525465	CTC.IGC	CTC.IGC_CTC.IGC
CTC.IGC.16	typical	0.918036072	CTC.IGC	CTC.IGC_typical
CTC.IGC.16	CTC.IGC	0.753009467	CTC.IGC	CTC.IGC_CTC.IGC
CTC.IGC.17	typical	0.578757515	CTC.IGC	CTC.IGC_typical
CTC.IGC.17	CTC.IGC	0.575613296	CTC.IGC	CTC.IGC_CTC.IGC
CTC.IGC.18	typical	0.608216433	CTC.IGC	CTC.IGC_typical
CTC.IGC.18	CTC.IGC	0.579455463	CTC.IGC	CTC.IGC_CTC.IGC
flat.3	typical	0.31503006	flat	flat_typical
flat.3	CTC.IGC	0.35238477	flat	flat_CTC.IGC
CTC.IGC.19	typical	0.891082164	CTC.IGC	CTC.IGC_typical
CTC.IGC.19	CTC.IGC	0.741241103	CTC.IGC	CTC.IGC_CTC.IGC
flat.4	typical	0.318336673	flat	flat_typical
flat.4	CTC.IGC	0.3550835	flat	flat_CTC.IGC
CTC.IGC.20	typical	0.571843687	CTC.IGC	CTC.IGC_typical
CTC.IGC.20	CTC.IGC	0.587609702	CTC.IGC	CTC.IGC_CTC.IGC
flat.5	typical	0.316633267	flat	flat_typical
flat.5	CTC.IGC	0.356746827	flat	flat_CTC.IGC
CTC.IGC.21	typical	0.695390782	CTC.IGC	CTC.IGC_typical
CTC.IGC.21	CTC.IGC	0.675226315	CTC.IGC	CTC.IGC_CTC.IGC
CTC.IGC.22	typical	0.448296593	CTC.IGC	CTC.IGC_typical
CTC.IGC.22	CTC.IGC	0.457791445	CTC.IGC	CTC.IGC_CTC.IGC
CTC.IGC.23	typical	0.633967936	CTC.IGC	CTC.IGC_typical
CTC.IGC.23	CTC.IGC	0.5723516	CTC.IGC	CTC.IGC_CTC.IGC
CTC.IGC.24	typical	0.830561122	CTC.IGC	CTC.IGC_typical
CTC.IGC.24	CTC.IGC	0.715534517	CTC.IGC	CTC.IGC_CTC.IGC
flat.6	typical	0.317334669	flat	flat_typical
flat.6	CTC.IGC	0.358463594	flat	flat_CTC.IGC
flat.7	typical	0.315531062	flat	flat_typical
flat.7	CTC.IGC	0.356533066	flat	flat_CTC.IGC
CTC.IGC.25	typical	0.965430862	CTC.IGC	CTC.IGC_typical
CTC.IGC.25	CTC.IGC	0.793476608	CTC.IGC	CTC.IGC_CTC.IGC
CTC.IGC.26	typical	0.532765531	CTC.IGC	CTC.IGC_typical
CTC.IGC.26	CTC.IGC	0.535305093	CTC.IGC	CTC.IGC_CTC.IGC
CTC.IGC.27	typical	0.969539078	CTC.IGC	CTC.IGC_typical
CTC.IGC.27	CTC.IGC	0.770140281	CTC.IGC	CTC.IGC_CTC.IGC
typical.1	typical	0.953907816	typical	typical_typical
typical.1	CTC.IGC	0.778550434	typical	typical_CTC.IGC
CTC.IGC.28	typical	0.943086172	CTC.IGC	CTC.IGC_typical
CTC.IGC.28	CTC.IGC	0.79908092	CTC.IGC	CTC.IGC_CTC.IGC
CTC.IGC.29	typical	0.946492986	CTC.IGC	CTC.IGC_typical
CTC.IGC.29	CTC.IGC	0.794278212	CTC.IGC	CTC.IGC_CTC.IGC
