# Supplementary material for: Polyploid cancer cells reveal signatures of chemotherapy resistance
Source: Oncogene. 2024 Nov 22;44(7):439–49. doi: 10.1038/s41388-024-03212-z (PMC11810791; doi:10.1038/s41388-024-03212-z)
Supplement: Supplementary file 4 — Table S3 PC3 Copy Number Concordance [file 41388_2024_3212_MOESM4_ESM.txt]

Column	Group	Average	Column	group2	ID
cis	typical	0.420793311	polyploid	typical	polyploid_typical
cis	CTC.IGC	0.406154414	polyploid	CTC.IGC	polyploid_CTC.IGC
cis.1	typical	0.547412066	polyploid	typical	polyploid_typical
cis.1	CTC.IGC	0.53161059	polyploid	CTC.IGC	polyploid_CTC.IGC
cis.2	typical	0.476138484	polyploid	typical	polyploid_typical
cis.2	CTC.IGC	0.487285097	polyploid	CTC.IGC	polyploid_CTC.IGC
cis.3	typical	0.439852118	polyploid	typical	polyploid_typical
cis.3	CTC.IGC	0.493038709	polyploid	CTC.IGC	polyploid_CTC.IGC
cis.4	typical	0.495985074	polyploid	typical	polyploid_typical
cis.4	CTC.IGC	0.51735049	polyploid	CTC.IGC	polyploid_CTC.IGC
cis.5	typical	0.476214498	polyploid	typical	polyploid_typical
cis.5	CTC.IGC	0.538350385	polyploid	CTC.IGC	polyploid_CTC.IGC
cis.6	typical	0.527655311	polyploid	typical	polyploid_typical
cis.6	CTC.IGC	0.565747284	polyploid	CTC.IGC	polyploid_CTC.IGC
cis.7	typical	0.496054177	polyploid	typical	polyploid_typical
cis.7	CTC.IGC	0.523394157	polyploid	CTC.IGC	polyploid_CTC.IGC
cis.8	typical	0.425057011	polyploid	typical	polyploid_typical
cis.8	CTC.IGC	0.41914355	polyploid	CTC.IGC	polyploid_CTC.IGC
cis.9	typical	0.594526985	polyploid	typical	polyploid_typical
cis.9	CTC.IGC	0.595691383	polyploid	CTC.IGC	polyploid_CTC.IGC
cis.10	typical	0.44341096	polyploid	typical	polyploid_typical
cis.10	CTC.IGC	0.477238688	polyploid	CTC.IGC	polyploid_CTC.IGC
cis.11	typical	0.293773754	polyploid	typical	polyploid_typical
cis.11	CTC.IGC	0.298296593	polyploid	CTC.IGC	polyploid_CTC.IGC
cis.12	typical	0.629417456	polyploid	typical	polyploid_typical
cis.12	CTC.IGC	0.615842211	polyploid	CTC.IGC	polyploid_CTC.IGC
cis.13	typical	0.505238062	polyploid	typical	polyploid_typical
cis.13	CTC.IGC	0.588640439	polyploid	CTC.IGC	polyploid_CTC.IGC
cis.14	typical	0.566387948	polyploid	typical	polyploid_typical
cis.14	CTC.IGC	0.550970362	polyploid	CTC.IGC	polyploid_CTC.IGC
doc	typical	0.556126045	polyploid	typical	polyploid_typical
doc	CTC.IGC	0.623104103	polyploid	CTC.IGC	polyploid_CTC.IGC
doc.1	typical	0.514580886	polyploid	typical	polyploid_typical
doc.1	CTC.IGC	0.594926695	polyploid	CTC.IGC	polyploid_CTC.IGC
doc.2	typical	0.513779283	polyploid	typical	polyploid_typical
doc.2	CTC.IGC	0.519765847	polyploid	CTC.IGC	polyploid_CTC.IGC
doc.3	typical	0.631884459	polyploid	typical	polyploid_typical
doc.3	CTC.IGC	0.607541399	polyploid	CTC.IGC	polyploid_CTC.IGC
doc.4	typical	0.494160735	polyploid	typical	polyploid_typical
doc.4	CTC.IGC	0.603612488	polyploid	CTC.IGC	polyploid_CTC.IGC
doc.5	typical	0.586725174	polyploid	typical	polyploid_typical
doc.5	CTC.IGC	0.642985972	polyploid	CTC.IGC	polyploid_CTC.IGC
doc.6	typical	0.496607007	polyploid	typical	polyploid_typical
doc.6	CTC.IGC	0.586261998	polyploid	CTC.IGC	polyploid_CTC.IGC
doc.7	typical	0.481929376	polyploid	typical	polyploid_typical
doc.7	CTC.IGC	0.583804451	polyploid	CTC.IGC	polyploid_CTC.IGC
doc.8	typical	0.525250501	polyploid	typical	polyploid_typical
doc.8	CTC.IGC	0.577460184	polyploid	CTC.IGC	polyploid_CTC.IGC
doc.9	typical	0.538525327	polyploid	typical	polyploid_typical
doc.9	CTC.IGC	0.533873009	polyploid	CTC.IGC	polyploid_CTC.IGC
doc.10	typical	0.474970631	polyploid	typical	polyploid_typical
doc.10	CTC.IGC	0.549852336	polyploid	CTC.IGC	polyploid_CTC.IGC
doc.11	typical	0.480989565	polyploid	typical	polyploid_typical
doc.11	CTC.IGC	0.590465141	polyploid	CTC.IGC	polyploid_CTC.IGC
doc.12	typical	0.421318499	polyploid	typical	polyploid_typical
doc.12	CTC.IGC	0.416501424	polyploid	CTC.IGC	polyploid_CTC.IGC
doc.13	typical	0.616128809	polyploid	typical	polyploid_typical
doc.13	CTC.IGC	0.61928594	polyploid	CTC.IGC	polyploid_CTC.IGC
doc.14	typical	0.507559947	polyploid	typical	polyploid_typical
doc.14	CTC.IGC	0.607562493	polyploid	CTC.IGC	polyploid_CTC.IGC
doc.15	typical	0.407172967	polyploid	typical	polyploid_typical
doc.15	CTC.IGC	0.46030482	polyploid	CTC.IGC	polyploid_CTC.IGC
doc.16	typical	0.50222514	polyploid	typical	polyploid_typical
doc.16	CTC.IGC	0.591435503	polyploid	CTC.IGC	polyploid_CTC.IGC
doc.17	typical	0.367756202	polyploid	typical	polyploid_typical
doc.17	CTC.IGC	0.382923742	polyploid	CTC.IGC	polyploid_CTC.IGC
doc.18	typical	0.473319052	polyploid	typical	polyploid_typical
doc.18	CTC.IGC	0.498038182	polyploid	CTC.IGC	polyploid_CTC.IGC
doc.19	typical	0.547356783	polyploid	typical	polyploid_typical
doc.19	CTC.IGC	0.54853391	polyploid	CTC.IGC	polyploid_CTC.IGC
doc.20	typical	0.456347177	polyploid	typical	polyploid_typical
doc.20	CTC.IGC	0.522139015	polyploid	CTC.IGC	polyploid_CTC.IGC
doc.21	typical	0.486911755	polyploid	typical	polyploid_typical
doc.21	CTC.IGC	0.558016032	polyploid	CTC.IGC	polyploid_CTC.IGC
doc.22	typical	0.44546334	polyploid	typical	polyploid_typical
doc.22	CTC.IGC	0.520493619	polyploid	CTC.IGC	polyploid_CTC.IGC
doc.23	typical	0.437267639	polyploid	typical	polyploid_typical
doc.23	CTC.IGC	0.466453961	polyploid	CTC.IGC	polyploid_CTC.IGC
ctrl	typical	0.575128829	ctrl	typical	ctrl_typical
ctrl	CTC.IGC	0.586388161	ctrl	CTC.IGC	ctrl_CTC.IGC
ctrl.1	typical	0.366053536	ctrl	typical	ctrl_typical
ctrl.1	CTC.IGC	0.404244386	ctrl	CTC.IGC	ctrl_CTC.IGC
ctrl.2	typical	0.597795591	ctrl	typical	ctrl_typical
ctrl.2	CTC.IGC	0.617660963	ctrl	CTC.IGC	ctrl_CTC.IGC
ctrl.3	typical	0.553507014	ctrl	typical	ctrl_typical
ctrl.3	CTC.IGC	0.540511793	ctrl	CTC.IGC	ctrl_CTC.IGC
ctrl.4	typical	0.514070999	ctrl	typical	ctrl_typical
ctrl.4	CTC.IGC	0.596536663	ctrl	CTC.IGC	ctrl_CTC.IGC
ctrl.5	typical	0.597580876	ctrl	typical	ctrl_typical
ctrl.5	CTC.IGC	0.617624994	ctrl	CTC.IGC	ctrl_CTC.IGC
ctrl.6	typical	0.510857429	ctrl	typical	ctrl_typical
ctrl.6	CTC.IGC	0.508535019	ctrl	CTC.IGC	ctrl_CTC.IGC
ctrl.7	typical	0.605417979	ctrl	typical	ctrl_typical
ctrl.7	CTC.IGC	0.613591285	ctrl	CTC.IGC	ctrl_CTC.IGC
ctrl.8	typical	0.544417406	ctrl	typical	ctrl_typical
ctrl.8	CTC.IGC	0.50795437	ctrl	CTC.IGC	ctrl_CTC.IGC
ctrl.9	typical	0.611959634	ctrl	typical	ctrl_typical
ctrl.9	CTC.IGC	0.564595858	ctrl	CTC.IGC	ctrl_CTC.IGC
ctrl.10	typical	0.523174921	ctrl	typical	ctrl_typical
ctrl.10	CTC.IGC	0.495586044	ctrl	CTC.IGC	ctrl_CTC.IGC
ctrl.11	typical	0.553006012	ctrl	typical	ctrl_typical
ctrl.11	CTC.IGC	0.574538821	ctrl	CTC.IGC	ctrl_CTC.IGC
ctrl.12	typical	0.620970512	ctrl	typical	ctrl_typical
ctrl.12	CTC.IGC	0.600292893	ctrl	CTC.IGC	ctrl_CTC.IGC
ctrl.13	typical	0.585563985	ctrl	typical	ctrl_typical
ctrl.13	CTC.IGC	0.577205693	ctrl	CTC.IGC	ctrl_CTC.IGC
ctrl.14	typical	0.391389923	ctrl	typical	ctrl_typical
ctrl.14	CTC.IGC	0.35954473	ctrl	CTC.IGC	ctrl_CTC.IGC
ctrl.15	typical	0.338255082	ctrl	typical	ctrl_typical
ctrl.15	CTC.IGC	0.346441601	ctrl	CTC.IGC	ctrl_CTC.IGC
ctrl.16	typical	0.427182937	ctrl	typical	ctrl_typical
ctrl.16	CTC.IGC	0.429916243	ctrl	CTC.IGC	ctrl_CTC.IGC
ctrl.17	typical	0.446249642	ctrl	typical	ctrl_typical
ctrl.17	CTC.IGC	0.40748163	ctrl	CTC.IGC	ctrl_CTC.IGC
ctrl.18	typical	0.472129974	ctrl	typical	ctrl_typical
ctrl.18	CTC.IGC	0.469950157	ctrl	CTC.IGC	ctrl_CTC.IGC
ctrl.19	typical	0.520097338	ctrl	typical	ctrl_typical
ctrl.19	CTC.IGC	0.490396177	ctrl	CTC.IGC	ctrl_CTC.IGC
ctrl.20	typical	0.502640996	ctrl	typical	ctrl_typical
ctrl.20	CTC.IGC	0.451790761	ctrl	CTC.IGC	ctrl_CTC.IGC
ctrl.21	typical	0.361136559	ctrl	typical	ctrl_typical
ctrl.21	CTC.IGC	0.36682596	ctrl	CTC.IGC	ctrl_CTC.IGC
ctrl.22	typical	0.469868308	ctrl	typical	ctrl_typical
ctrl.22	CTC.IGC	0.466728328	ctrl	CTC.IGC	ctrl_CTC.IGC
ctrl.23	typical	0.379952763	ctrl	typical	ctrl_typical
ctrl.23	CTC.IGC	0.352499872	ctrl	CTC.IGC	ctrl_CTC.IGC
ctrl.24	typical	0.474441741	ctrl	typical	ctrl_typical
ctrl.24	CTC.IGC	0.465186784	ctrl	CTC.IGC	ctrl_CTC.IGC
ctrl.25	typical	0.484547667	ctrl	typical	ctrl_typical
ctrl.25	CTC.IGC	0.47647089	ctrl	CTC.IGC	ctrl_CTC.IGC
ctrl.26	typical	0.541754938	ctrl	typical	ctrl_typical
ctrl.26	CTC.IGC	0.5191614	ctrl	CTC.IGC	ctrl_CTC.IGC
ctrl.27	typical	0.476052104	ctrl	typical	ctrl_typical
ctrl.27	CTC.IGC	0.463316376	ctrl	CTC.IGC	ctrl_CTC.IGC
ctrl.28	typical	0.479587747	ctrl	typical	ctrl_typical
ctrl.28	CTC.IGC	0.496115308	ctrl	CTC.IGC	ctrl_CTC.IGC
