# Supplementary material for: Polyploid cancer cells reveal signatures of chemotherapy resistance
Source: Oncogene. 2024 Nov 22;44(7):439–49. doi: 10.1038/s41388-024-03212-z (PMC11810791; doi:10.1038/s41388-024-03212-z)
Supplement: Supplementary file 5 — Table S4 Convergent Polyploid Gene List [file 41388_2024_3212_MOESM5_ESM.xlsx]

## Sheet: Sheet1
309 Convergent Polyploid Genes Between MDA-MB-231 and PC3 Cell Lines
KRTAP21-2
PI3
PMEPA1
MALAT1
RPLP0P2
GCNT4
AC003092.1
NEURL3
AMTN
KCNQ3
SAA1
LBH
HLA-B
CEACAM1
ANGPTL4
MT-ND6
IL4I1
TRIB1
MMP2
C3
PARM1
LINC00520
SPINK1
LAMA1
GSN-AS1
ODAPH
MMP1
SAA2
RNF103-CHMP3
DGKI
ROBO4
SPRED3
NEAT1
IQCN
MMP3
FOLR1
NMRAL2P
H2AC18
H4C8
ABCC9
CHRNA1
FGF13
AC090192.2
GADD45G
FER1L4
H2AC19
ZNF493
COL5A1
CYP1B1
LINC02154
LINC01133
RASGEF1B
SIPA1L2
SAP30L-AS1
CFLAR-AS1
SOX4
OTUD1
GPNMB
KLHL29
ZNF583
CSF1
RSAD2
NTN4
ICAM1
RPL29P7
GRB10
AMY2B
AL138828.1
TRAF1
FBN1
SPOCK1
PIK3IP1
PLA2G4C
ADAM19
AC011468.1
DDIT3
NEO1
SLPI
TTC3P1
LINC00161
C1S
H4C15
PLXNA3
H4-16
BMF
AC008966.3
PATL2
FRG1-DT
AC011379.1
CDRT1
MEI1
LAMC2
FN1
LRP1
MEGF6
AP002784.1
ABCG2
SLC26A7
KCNJ15
IRS2
VGLL3
TAF7L
MRC2
DCAF4L1
ZBTB10
ARHGEF40
H2BC21
CDYL2
MMP13
FLVCR2
SLC9A7
KLF7
LUM
TNFAIP3
GIPR
TTLL3
XDH
AXIN2
ABAT
TMEM132A
PWWP2B
AC009549.1
GOLGA8B
PDE2A
TRANK1
AC127164.1
ZHX2
L1CAM
HERC2P2
AC139795.2
ANKRD20A5P
P2RY6
SH3PXD2A
C7orf57
FAM86HP
STOX2
ITGA2
EFNB2
LYPLAL1-DT
CELSR3
SLC9A3-AS1
SEZ6L2
HSPB8
BIRC3
SERPINB2
NAV2
NFE2L1
AC092070.2
H2BC4
AC118344.4
MIR181A1HG
APBB3
CLCN5
MAPKAPK2
KCNC4
LAMB3
CEMIP2
TIPARP
MAST4
FAM214A
NEK10
AHNAK2
ARSA
CNNM3
LMTK2
AKAP6
AC124276.2
SYDE2
SUN3
ZNF10
AL022323.3
AL139174.1
METRNL
AC245060.2
BMP1
CACNB4
PTPRK
NDUFV2
SNX30
VEGFA
AC241952.2
PTGS2
PTPRB
IRF2BP2
LSMEM1
ARRDC4
AC004263.2
CHST3
AC008149.2
AC090018.2
TIGAR
SAMD9L
AC062029.1
DDR2
LZTS3
TNFRSF9
PPM1H
TLCD2
FAM111A-DT
TMEM170B
SH3D21
RNA5SP151
OBSCN
SH3BP5-AS1
LTB4R
ABCC3
MIR3142HG
AC058791.1
DNAH1
SLC35E2A
TGFBI
FOXO3B
LINC01134
FAM214B
KDM7A
ATP6AP1L
AC137932.1
AP005212.4
JARID2
AC016831.1
VPS13D
LINC02615
AC132812.1
HECW2
USP31
NATD1
AC091868.1
MANBA
HSF4
TMEM229B
KRT34
FAM182B
DCLK2
COL27A1
RND1
ANGPT1
DIO2
MTHFR
AP005136.4
AC242376.2
SHH
SLC25A27
AC010853.1
PGM2L1
PRDM1
LHFPL2
SLC2A11
TMEM86A
TNKS
SLC45A4
NPIPA1
AC063948.1
AC017116.2
ARMH1
TMEM181
LHFPL5
TP53INP2
RGL1
ZNF814
GPRASP1
SELPLG
ABCA2
CLSTN3
COL4A1
COL7A1
FOXO1
RAB11FIP3
PLXNA2
CASC15
LINC00862
DOCK3
L3MBTL1
SCG5
EPHB2
APAF1
ADGRF4
AC093690.1
SLC25A45
AL109615.4
MMP10
ZNF605
Z95331.1
AC004817.3
CTSS
LUCAT1
ATP7A
GLCCI1
OAS1
MAPK10
ARID3B
NBEA
MYH15
PAX8
PTPRR
GAREM1
DHRS2
RORA
ZNF783
CFAP70
TP53INP1
AC023389.3
HECA
ALOX5AP
ARL14
CHD7
AC008691.1
AC034223.1
AC012020.1
SYT11
